# Supplementary material for: Assessing Hassawi Rice Straw as a Solid Biofuel: High Heating Rate Combustion Behaviour, Kinetics, and Thermodynamic Analysis
Source: Polymers (Basel). 2026 Jul 1;18(13):1642. doi: 10.3390/polym18131642 (PMC13364148; doi:10.3390/polym18131642)
Supplement: Supplementary file 1 [file polymers-18-01642-s001.zip]

Archive with 1 entries (1 files):
- polymers-4351732-supplementary.pdf
